# Supplementary material for: Cooking skills and food insecurity
Source: PLoS One. 2025 Jun 25;20(6):e0326435. doi: 10.1371/journal.pone.0326435 (PMC12193847; doi:10.1371/journal.pone.0326435)
Supplement: S4 — (XLS) [file pone.0326435.s004.xls]

## Sheet: Sheet1
enjoycooking	curiouscook	cookingaffordable	cookingboring	cookingobligation	cookingpleasure	cookingneed	age	elderly_people	prob_mod	prob_sev	gender	income	marital_status	egg_preparations	dish_cooking	f_inseg	children	pc1	pc2
10	10	10	1	1	6	10	51	0	24.0715	0.0273292	woman	Medium income	with partner	More than 10 egg preparations	6 to 10 dishes	Without Food Insecurity	2	1.79157	-0.462546
5	0	5	5	5	1	5	34	0	0	0	woman	Low income	without partner	6 to 10 egg preparations	1 to 5 dishes	Without Food Insecurity	1	-3.58249	-1.33207
6	9	6	1	1	6	7	54	0	0	0	woman	Medium-high income		1 to 5 egg preparations	1 to 5 dishes	Without Food Insecurity	1	-0.173345	-1.69554
10	8	5	1	1	9	10	27	0	99.182	80.8479	man	Low income	with partner	1 to 5 egg preparations	1 to 5 dishes	With Food Insecurity	2	1.10364	-1.61807
10	10	10	1	5	10	10	50	1	56.6613	0.849324	woman	Low income	without partner	6 to 10 egg preparations	More than 10 dishes	With Food Insecurity	3	1.98064	0.308764
6	7	10	2	8	5	6	43	0	0	0	man	Medium-high income	with partner	1 to 5 egg preparations	1 to 5 dishes	Without Food Insecurity	3	-0.837288	0.373476
10	10	10	1	1	9	10	44	0	0	0	man	Medium income	with partner	More than 10 egg preparations	More than 10 dishes	Without Food Insecurity	2	2.17509	-0.424403
7	9	8	5	2	6	7	32	1	0.426729	0.000145973	woman	Low income	without partner	More than 10 egg preparations	More than 10 dishes	Without Food Insecurity	1	-0.168501	-0.250262
9	9	6	2	5	4	7	22	0	84.9029	11.7968	woman	Low income	with partner	More than 10 egg preparations	More than 10 dishes	With Food Insecurity	2	-0.349243	-0.611901
10	5	10	0	0	10	10	46	1	6.31141	0.000844442	woman	Medium income	without partner	6 to 10 egg preparations	More than 10 dishes	Without Food Insecurity	0	1.71024	-1.21633
10	10	10	0	10	0	10	22	0	99.182	80.8479	woman	Medium income	with partner	1 to 5 egg preparations	More than 10 dishes	With Food Insecurity	2	0.395917	0.88408
10	10	10	0	0	10	10	61	0	1.28437	7.66371e-05	woman	Medium income	with partner	More than 10 egg preparations	More than 10 dishes	Without Food Insecurity	0	2.48006	-0.789907
10	10	10	0	0	10	5	20	2	0	0	woman	Medium-high income	with partner	1 to 5 egg preparations	More than 10 dishes	Without Food Insecurity	0	1.58789	-0.915279
0	0	0	0	0	0	0	46	0	0	0	woman	Low income	with partner	6 to 10 egg preparations	6 to 10 dishes	Without Food Insecurity	1	-5.31145	-4.70185
10	10	10	2	1	10	10	45	0	1.28437	7.66371e-05	man	Medium income	with partner	More than 10 egg preparations	6 to 10 dishes	Without Food Insecurity	1	2.20638	-0.213583
6	10	10	8	10	7	7	61	0	99.182	80.8479	woman	Low income	with partner	6 to 10 egg preparations	More than 10 dishes	With Food Insecurity	2	-0.681728	2.22869
5	5	7	0	0	6	10	46	0	96.7179	52.8499	woman	Low income	without partner	1 to 5 egg preparations	6 to 10 dishes	With Food Insecurity	3	-0.0902824	-2.19856
10	10	10	0	7	10	10	44	0	0.426729	0.000145973	woman	Low income	with partner	1 to 5 egg preparations	More than 10 dishes	Without Food Insecurity	5	1.91605	0.470885
2	7	6	9	10	2	3	29	0	6.31141	0.000844442	woman	Medium income	with partner	More than 10 egg preparations	More than 10 dishes	Without Food Insecurity	3	-3.86876	0.934593
10	10	10	5	5	10	10	42	1	0.426729	0.000145973	woman	Medium income	with partner	More than 10 egg preparations	More than 10 dishes	Without Food Insecurity	11	1.59444	1.10119
5	5	10	5	10	0	5	50	0	6.31141	0.000844442	woman	Low income	with partner	6 to 10 egg preparations	6 to 10 dishes	Without Food Insecurity	2	-2.57986	1.0053
10	10	10	1	1	10	10	37	0	6.31141	0.000844442	woman	Low income	with partner	More than 10 egg preparations	More than 10 dishes	Without Food Insecurity	1	2.30293	-0.411688
7	10	9	5	6	7	6	37	0	96.7179	52.8499	woman	Medium income	with partner	6 to 10 egg preparations	More than 10 dishes	With Food Insecurity	2	-0.234715	0.747734
8	8	4	3	3	6	8	40	0	24.0715	0.0273292	woman	Medium income	with partner	More than 10 egg preparations	More than 10 dishes	Without Food Insecurity	3	-0.476114	-1.28154
5	10	10	0	5	10	10	32	0	0.426729	0.000145973	woman	Medium income	with partner	More than 10 egg preparations	More than 10 dishes	Without Food Insecurity	2	1.24615	-0.206852
10	6	10	3	5	10	10	41	0	96.7179	52.8499	woman	Medium income	with partner	6 to 10 egg preparations	More than 10 dishes	With Food Insecurity	2	1.17169	0.363836
8	5	9	1	5	5	7	39	0	24.0715	0.0273292	man	Medium income	with partner	1 to 5 egg preparations	6 to 10 dishes	Without Food Insecurity	1	-0.448801	-0.588078
10	10	10	1	1	2	10	39	3	24.0715	0.0273292	woman	Medium income	with partner	More than 10 egg preparations	More than 10 dishes	Without Food Insecurity	2	1.2802	-0.513404
10	10	10	0	10	10	10	55	0	0.426729	0.000145973	woman	Medium income	with partner	More than 10 egg preparations	More than 10 dishes	Without Food Insecurity	0	1.67433	1.01122
7	6	10	2	10	10	10	24	0	24.0715	0.0273292	woman	Medium income	without partner	1 to 5 egg preparations	More than 10 dishes	Without Food Insecurity	0	0.366749	0.87579
7	8	5	5	2	3	6	30	0	96.7179	52.8499	woman	Medium income	with partner	More than 10 egg preparations	More than 10 dishes	With Food Insecurity	3	-1.34253	-1.01262
5	5	5	5	5	5	10	42	2	1.28437	7.66371e-05	woman	Medium-high income	with partner	More than 10 egg preparations	More than 10 dishes	Without Food Insecurity	5	-1.40915	-0.729413
10	10	10	0	0	5	10	46	0	0.426729	0.000145973	woman	Medium-high income	with partner	More than 10 egg preparations	More than 10 dishes	Without Food Insecurity	0	1.84085	-0.85348
8	7	10	3	4	7	7	43	0	0	0	woman	Medium-high income	without partner	More than 10 egg preparations	More than 10 dishes	Without Food Insecurity	2	0.154985	0.0286371
8	9	9	1	1	8	10	25	0	96.7179	52.8499	man	Medium income	with partner	6 to 10 egg preparations	1 to 5 dishes	With Food Insecurity	1	1.40817	-0.854025
5	5	5	9	9	1	1	67	1	1.28437	7.66371e-05	woman	Low income	without partner	1 to 5 egg preparations	6 to 10 dishes	Without Food Insecurity	1	-4.2349	0.506935
5	5	10	5	5	0	10	53	0	6.31141	0.000844442	woman		with partner	1 to 5 egg preparations	More than 10 dishes	Without Food Insecurity	0	-1.28483	0.230107
5	5	10	5	9	5	9	43	0	24.0715	0.0273292	man	Medium income	without partner	1 to 5 egg preparations	6 to 10 dishes	Without Food Insecurity	0	-1.14635	0.989058
7	5	10	0	10	10	10	27	0	1.28437	7.66371e-05	woman	Medium income	with partner	1 to 5 egg preparations	6 to 10 dishes	Without Food Insecurity	0	0.405885	0.394294
0	5	10	5	10	5	0	43	0	56.6613	0.849324	woman	Low income	with partner	1 to 5 egg preparations	More than 10 dishes	With Food Insecurity	4	-3.66386	0.625991
5	8	9	2	2	5	6	41	0	0	0	woman	Low income	with partner	More than 10 egg preparations	More than 10 dishes	Without Food Insecurity	2	-0.5188	-0.890039
10	5	10	1	1	10	10	33	0	0.426729	0.000145973	woman	Low income	with partner	6 to 10 egg preparations	1 to 5 dishes	Without Food Insecurity	3	1.53312	-0.838113
10	5	10	5	0	10	10	46	0	84.9029	11.7968	woman	Low income	with partner	1 to 5 egg preparations	More than 10 dishes	With Food Insecurity	0	1.22749	-0.225803
10	10	8	0	0	10	10	53	0	56.6613	0.849324	woman	Low income	with partner	1 to 5 egg preparations	1 to 5 dishes	With Food Insecurity	0	2.17465	-1.19914
7	7	6	5	3	6	7	23	0	1.28437	7.66371e-05	woman	Medium-high income	with partner	More than 10 egg preparations	More than 10 dishes	Without Food Insecurity	0	-0.86241	-0.649955
5	10	5	0	10	10	10	21	0	96.7179	52.8499	woman	Low income	with partner	6 to 10 egg preparations	More than 10 dishes	With Food Insecurity	0	0.0797639	-0.329379
10	10	10	10	10	10	10	60	0	1.28437	7.66371e-05	woman	Medium income	with partner	More than 10 egg preparations	More than 10 dishes	Without Food Insecurity	2	0.708828	2.99228
10	10	10	5	10	5	10	38	0	96.7179	52.8499	woman	Medium income	without partner	1 to 5 egg preparations	More than 10 dishes	With Food Insecurity	0	0.552373	1.93818
10	5	10	10	5	10	10	52	1	0	0	woman	Medium income	with partner	6 to 10 egg preparations	More than 10 dishes	Without Food Insecurity	0	0.341873	1.66529
10	10	10	5	5	5	6	32	1	6.31141	0.000844442	woman	Medium income	without partner	1 to 5 egg preparations	1 to 5 dishes	Without Food Insecurity	0	0.241505	0.937317
5	5	9	5	9	6	6	20	0	1.28437	7.66371e-05	woman	Low income	with partner	6 to 10 egg preparations	More than 10 dishes	Without Food Insecurity	2	-1.70651	0.721931
10	10	10	5	5	2	5	25	0	24.0715	0.0273292	woman			1 to 5 egg preparations	1 to 5 dishes	Without Food Insecurity	0	-0.320451	0.8741
5	9	8	4	3	6	10	38	0	24.0715	0.0273292	woman	Medium income	with partner	6 to 10 egg preparations	1 to 5 dishes	Without Food Insecurity	1	0.0503582	-0.320036
6	7	7	4	5	9	7	35	1	0	0	woman		with partner	More than 10 egg preparations	More than 10 dishes	Without Food Insecurity	2	-0.556986	-0.308575
7	5	10	6	10	7	5	70	1	0	0	woman		without partner	6 to 10 egg preparations	6 to 10 dishes	Without Food Insecurity	0	-1.4491	1.41941
6	10	6	10	10	2	10	41	0	96.7179	52.8499	woman			1 to 5 egg preparations	1 to 5 dishes	With Food Insecurity	2	-1.58955	1.81808
5	5	7	8	8	5	5	41	0	0.426729	0.000145973	woman	Medium-high income	with partner	1 to 5 egg preparations	More than 10 dishes	Without Food Insecurity	0	-2.52727	0.689109
10	10	10	0	0	5	10	52	0	96.7179	52.8499	woman	Low income	with partner	More than 10 egg preparations	More than 10 dishes	With Food Insecurity	0	1.84085	-0.85348
6	10	10	1	1	5	9	19	0	6.31141	0.000844442	woman	Medium income	with partner	6 to 10 egg preparations	More than 10 dishes	Without Food Insecurity	2	0.820461	-0.754344
5	4	7	5	5	5	5	22	0	56.6613	0.849324	woman	Low income	with partner	1 to 5 egg preparations	1 to 5 dishes	With Food Insecurity	7	-2.14987	-0.530833
5	5	5	10	10	1	5	49	0	24.0715	0.0273292	woman	Medium income	with partner	6 to 10 egg preparations	More than 10 dishes	Without Food Insecurity	2	-3.69829	0.985451
10	10	10	2	2	10	10	67	1	1.28437	7.66371e-05	woman	Medium income	without partner	More than 10 egg preparations	More than 10 dishes	Without Food Insecurity	0	2.12581	-0.0334694
6	5	7	4	5	5	7	56	0	1.28437	7.66371e-05	man	Medium income	with partner	1 to 5 egg preparations	6 to 10 dishes	Without Food Insecurity	1	-1.37628	-0.530003
10	10	10	8	10	10	10	39	0	99.182	80.8479	woman	Low income	with partner	6 to 10 egg preparations	6 to 10 dishes	With Food Insecurity	2	0.901928	2.59607
6	5	8	3	4	10	10	52	1	99.182	80.8479	woman	Low income	without partner	6 to 10 egg preparations	More than 10 dishes	With Food Insecurity	2	0.128054	-0.564808
6	4	10	2	8	3	1	41	0	6.31141	0.000844442	man	Medium-high income	with partner	6 to 10 egg preparations	6 to 10 dishes	Without Food Insecurity	3	-2.44703	-0.0331788
4	4	4	4	4	4	4	47	0	6.31141	0.000844442	woman	Medium income	with partner	1 to 5 egg preparations	1 to 5 dishes	Without Food Insecurity	0	-2.90334	-1.6242
7	6	9	4	5	4	6	40	0	6.31141	0.000844442	woman	Low income	with partner	1 to 5 egg preparations	6 to 10 dishes	Without Food Insecurity	2	-1.05697	-0.00976742
5	5	5	5	5	5	5	47	0	6.31141	0.000844442	woman	Low income	with partner	1 to 5 egg preparations	6 to 10 dishes	Without Food Insecurity	1	-2.30131	-0.854785
10	8	7	8	6	6	10	33	0	96.7179	52.8499	woman		with partner	1 to 5 egg preparations	1 to 5 dishes	With Food Insecurity	4	-0.0531865	1.04033
10	10	10	0	5	5	10	50	0	6.31141	0.000844442	woman	Medium income	with partner	More than 10 egg preparations	More than 10 dishes	Without Food Insecurity	1	1.43799	0.0470862
7	5	10	5	3	8	5	43	0	0.426729	0.000145973	man	Medium-high income	with partner	1 to 5 egg preparations	6 to 10 dishes	Without Food Insecurity	0	-0.660702	-0.0267707
10	10	5	1	1	10	10	52	0	0.426729	0.000145973	woman	Low income	without partner	1 to 5 egg preparations	6 to 10 dishes	Without Food Insecurity	0	1.53941	-1.43478
10	10	10	0	0	10	10	42	0	1.28437	7.66371e-05	woman	Low income	with partner	6 to 10 egg preparations	6 to 10 dishes	Without Food Insecurity	4	2.48006	-0.789907
7	7	7	3	6	5	7	40	0	24.0715	0.0273292	woman	Medium income	with partner	More than 10 egg preparations	More than 10 dishes	Without Food Insecurity	1	-0.886165	-0.313923
10	10	10	3	5	8	8	42	0	56.6613	0.849324	woman	Medium-high income	with partner	1 to 5 egg preparations	More than 10 dishes	With Food Insecurity	0	1.17499	0.629398
6	7	10	2	7	1	5	45	0	1.28437	7.66371e-05	woman	Low income	without partner	6 to 10 egg preparations	More than 10 dishes	Without Food Insecurity	1	-1.44651	0.117431
10	10	7	0	7	7	8	39	0	6.31141	0.000844442	woman	Medium income	without partner	6 to 10 egg preparations	More than 10 dishes	Without Food Insecurity	0	0.717545	-0.231263
10	5	10	0	0	10	10	52	0	1.28437	7.66371e-05	woman	Low income	without partner	6 to 10 egg preparations	More than 10 dishes	Without Food Insecurity	8	1.71024	-1.21633
10	10	10	0	0	10	10	62	0	0.426729	0.000145973	woman	Low income	with partner	More than 10 egg preparations	More than 10 dishes	Without Food Insecurity	0	2.48006	-0.789907
7	5	7	0	5	7	10	63	0	1.28437	7.66371e-05	woman	Low income	with partner	More than 10 egg preparations	More than 10 dishes	Without Food Insecurity	2	-0.0328882	-1.15827
10	10	10	1	4	3	10	53	1	0.426729	0.000145973	woman	Medium income	with partner	More than 10 egg preparations	More than 10 dishes	Without Food Insecurity	0	1.16633	0.0396497
0	10	10	0	0	10	10	57	0	0	0	woman	Low income	with partner	More than 10 egg preparations	More than 10 dishes	Without Food Insecurity	0	0.817972	-1.42493
10	10	10	0	10	10	10	35	0	6.31141	0.000844442	woman	Low income	with partner	More than 10 egg preparations	More than 10 dishes	Without Food Insecurity	4	1.67433	1.01122
5	5	5	0	10	0	5	49	0	1.28437	7.66371e-05	woman	Medium income	with partner	1 to 5 egg preparations	More than 10 dishes	Without Food Insecurity	1	-2.86063	-1.00832
10	8	10	5	4	7	8	51	0	0.426729	0.000145973	woman	Low income	with partner	6 to 10 egg preparations	More than 10 dishes	Without Food Insecurity	1	0.626699	0.662212
10	10	10	2	3	10	10	47	0	56.6613	0.849324	woman	Medium-high income	with partner	1 to 5 egg preparations	1 to 5 dishes	With Food Insecurity	0	2.04524	0.146644
5	10	10	6	7	4	4	48	0	84.9029	11.7968	woman	Medium income	with partner	6 to 10 egg preparations	6 to 10 dishes	With Food Insecurity	2	-1.33194	1.11528
10	10	10	1	1	10	10	57	0	0.426729	0.000145973	woman	Low income	with partner	6 to 10 egg preparations	6 to 10 dishes	Without Food Insecurity	3	2.30293	-0.411688
10	10	10	6	1	10	10	50	0	84.9029	11.7968	woman	Low income	with partner	1 to 5 egg preparations	6 to 10 dishes	With Food Insecurity	1	1.82018	0.57884
10	5	10	5	5	10	10	38	2	0	0	woman	Low income	without partner	More than 10 egg preparations	More than 10 dishes	Without Food Insecurity	1	0.824624	0.674763
10	10	10	1	1	5	10	72	1	0	0	woman		without partner	More than 10 egg preparations	More than 10 dishes	Without Food Insecurity	0	1.66373	-0.475261
5	5	10	5	5	3	8	40	0	0.426729	0.000145973	woman	Medium-high income	without partner	1 to 5 egg preparations	6 to 10 dishes	Without Food Insecurity	0	-1.25817	0.218102
10	10	8	6	4	9	9	39	0	56.6613	0.849324	woman	Medium income	with partner	1 to 5 egg preparations	6 to 10 dishes	With Food Insecurity	0	0.966782	0.672154
0	0	10	5	9	0	5	43	0	0	0	woman	Medium-high income	with partner	6 to 10 egg preparations	More than 10 dishes	Without Food Insecurity	1	-4.10015	0.0812523
10	10	10	1	1	10	10	44	1	1.28437	7.66371e-05	woman	Medium income	with partner	More than 10 egg preparations	More than 10 dishes	Without Food Insecurity	2	2.30293	-0.411688
10	10	10	10	10	10	10	71	1	99.182	80.8479	woman	Low income	without partner	6 to 10 egg preparations	More than 10 dishes	With Food Insecurity	0	0.708828	2.99228
10	7	8	2	1	8	10	47	0	1.28437	7.66371e-05	woman	Low income	with partner	6 to 10 egg preparations	More than 10 dishes	Without Food Insecurity	1	1.1834	-0.904103
8	10	10	1	2	5	10	52	0	24.0715	0.0273292	woman	Low income	with partner	More than 10 egg preparations	More than 10 dishes	Without Food Insecurity	0	1.25074	-0.422152
8	10	10	5	4	8	8	47	0	1.28437	7.66371e-05	woman	Low income	without partner	More than 10 egg preparations	More than 10 dishes	Without Food Insecurity	3	0.73005	0.718492
8	8	10	7	8	0	5	41	0	24.0715	0.0273292	woman	Medium-high income	without partner	6 to 10 egg preparations	6 to 10 dishes	Without Food Insecurity	2	-1.6513	1.48765
8	6	10	7	10	6	10	63	0	6.31141	0.000844442	woman	Low income	without partner	6 to 10 egg preparations	6 to 10 dishes	Without Food Insecurity	0	-0.461158	1.87896
7	5	5	6	7	1	7	41	0	6.31141	0.000844442	woman	Low income	without partner	1 to 5 egg preparations	6 to 10 dishes	Without Food Insecurity	1	-2.38109	-0.170158
10	10	10	0	5	10	10	66	2	0.426729	0.000145973	woman	Low income	with partner	More than 10 egg preparations	More than 10 dishes	Without Food Insecurity	1	2.07719	0.110659
4	7	6	7	10	4	4	45	0	0	0	woman	Medium-high income	with partner	1 to 5 egg preparations	6 to 10 dishes	Without Food Insecurity	1	-2.90913	0.71589
3	10	8	0	9	9	10	64	0	6.31141	0.000844442	woman	Low income	without partner	More than 10 egg preparations	6 to 10 dishes	Without Food Insecurity	3	0.158192	-0.0353558
